# Supplementary material for: MPTHub: An Open-Source Software for Characterizing the Transport of Particles in Biorelevant Media
Source: Nanomaterials (Basel). 2022 Jun 1;12(11):1899. doi: 10.3390/nano12111899 (PMC9182034; doi:10.3390/nano12111899)
Supplement: Supplementary file 1 [file nanomaterials-12-01899-s001.zip]

Archive with 3 entries (3 files):
- nanomaterials-1721727 supplementary material.pdf
- Supplementary Video S1.mp4
- Supplementary Video S2.mp4
